# Supplementary material for: Global spectrum of USH2A mutation in inherited retinal dystrophies: Prompt message for development of base editing therapy
Source: Front Aging Neurosci. 2022 Aug 10;14:948279. doi: 10.3389/fnagi.2022.948279 (PMC9399374; doi:10.3389/fnagi.2022.948279)
Supplement: Supplementary file 1 [file Table_1.XLSX]

## Sheet: Sheet1
Table S1. USH2A variants detected in this study
Patient ID	Diagnosis	Age at onset	Age at visit	BCVA(decimal) OD/OS	BP in the posterior pole	Exon	Variant (NM_206933.2)	Protein Change	Variant Type	MutationTaster	Polyphen-2	SIFT	gnomAD
R1	RP	6	29	0.6/0.8	NA	Exon28	c.5752G>A	p.(Glu1918Lys)	missense	Disease causing	Possibly_damaging	Damaging	8.39e-05
						Exon37	c.7068T>G	p.(Asn2356Lys)	missense	Disease causing	Possibly_damaging	Damaging	0.000753
R2	RP	20	60	LP ou	NA	Exon13	c.2802T>G	p.(Cys934Trp)	missense	Disease causing	Probably_damaging	Damaging	0.0002018
						Exon48	c.9469C>T	p.(Gln3157*)	null (nonsense)	Disease causing	/	/	1.6e-05
R3	RP	20	60	LP ou	NA	Exon36	c.6908C>T	p.(Ser2303Phe)	missense	Disease causing	Benign	Damaging	3.98e-05
						Exon72	c.15562A>G	p.(Ser5188Gly)	missense	Polymorphism	Possibly_damaging	Tolerated	0.0115
R4	RP	8	18	0.12/0.1	NBP	Exon13	c.2617G>A	p.(Gly873Arg)	missense	Disease causing	Probably_damaging	Tolerated	3.99e-06
						Exon72	c.15562A>G	p.(Ser5188Gly)	missense	Polymorphism	Possibly_damaging	Tolerated	0.0115
R5	RP	41	44	0.3/0.4	NBP	Exon13	c.2802T>G	p.(Cys934Trp)	missense	Disease causing	Probably_damaging	Damaging	0.0002018
						Exon57	c.11156G>A	p.(Arg3719His)	missense	Disease causing	probably_damaging	Damaging	6.01e-05
R6	RP	2	47	0.1/0.15	EBP	Exon52	c.10342G>A	p.(Glu3448Lys)	missense	Disease causing	probably_damaging	Tolerated	4.95e-05
						Exon59	c.11503_11523delinsCTTGT	p.(Thr3835Leufs*3)	null (frameshift)	Disease causing	/	/	0
R7	RP	33	38	0.5 ou	NBP	Exon13	c.2802T>G	p.(Cys934Trp)	missense	Disease causing	Probably_damaging	Damaging	0.0002018
						Exon21	c.4576G>A	p.(Gly1526Arg)	missense	Disease causing	Probably_damaging	Damaging	2.13e-05
R8	RP	10	48	HM/10cm	SBP	Exon20	c.4384del	p.(Thr1462Leufs*2)	null (frameshift)	Disease causing	/	/	0
						Exon20	c.4384del	p.(Thr1462Leufs*2)	null (frameshift)	Disease causing	/	/	0
R9	RP	22	27	0.8/0.8	NBP	Exon63	c.13156A>T	p.(Ile4386Phe)	missense	Disease causing	Probably_damaging	Damaging	0
						IVS48	c.9570+1G>A	p.(?)	splice	Disease causing	/	/	3.994e-05
R10	RP	25	38	0.2 ou	SBP	Exon13	c.2802T>G	p.(Cys934Trp)	missense	Disease causing	Probably_damaging	Damaging	0.0002018
						IVS42	c.8559-2A>G	p.(Tyr2854_Arg2894del)	splice	Disease causing	/	/	7.97e-06
R11	RP	2	42	0.3/0.5	NBP	Exon63	c.12575G>A	p.(Arg4192His)	missense	Disease causing	Benign	Tolerated	0.000566
						/	Dup:chr1:215868952-216173866	duplication	copy number variation	/	/	/	0
R12	RP	20	43	0.6/1.0	SBP	Exon4	c.768A>G	p.(Ile256Met)	missense	Polymorphism	Probably_damaging	Damaging	0
						Exon66	c.14567A>G	p.(Asn4856Ser)	missense	Disease causing	Probably_damaging	Damaging	7.44e-05
R13	RP	5	6	0.7 ou	NBP	Exon13	c.2802T>G	p.(Cys934Trp)	missense	Disease causing	Probably_damaging	Damaging	0.0002018
						Exon63	c.12358C>T	p.(Arg4120Cys)	missense	Disease causing	Probably_damaging	Damaging	6.03e-05
R14	RP	1	5	0.25/0.3	NBP	Exon37	c.7068T>G	p.(Asn2356Lys)	missense	Disease causing	Possibly_damaging	Damaging	0.000753
						Exon37	c.7068T>G	p.(Asn2356Lys)	missense	Disease causing	Possibly_damaging	Damaging	0.000753
R15	RP	26	46	0.1 ou	NA	Exon28	c.5581G>A	p.(Gly1861Ser)	missense	Disease causing	Probably_damaging	Damaging	1.2e-05
						Exon70	c.15178T>C	p.(Ser5060Pro)	missense	Disease causing	Possibly_damaging	Tolerated	4.24e-05
R16	RP	30	51	0.1/0.2	SBP	Exon33	c.6414_6415insCA	p.(Ala2139fs*14)	null (frameshift)	Disease causing	/	/	0
						Exon8	c.1397G>T	p.(Gly466Val)	missense	Disease causing	Probably_damaging	Damaging	0
R17	RP	16	42	NA	NA	Exon63	c.12495dupT	p.(Val4166Cysfs*7)	null (frameshift)	Disease causing	/	/	0
						IVS48	c.9570+1G>A	p.(?)	splice	Disease causing	/	/	3.994e-05
R18	RP	50	56	0.5 ou	NBP	Exon12	c.1992dup	p.(Lys665*)	null (nonsense)	Disease causing	/	/	0
						Exon13	c.2802T>G	p.(Cys934Trp)	missense	Disease causing	Probably_damaging	Damaging	0.0002018
R19	RP	22	30	0.4/0.8	NBP	Exon13	c.2802T>G	p.(Cys934Trp)	missense	Disease causing	Probably_damaging	Damaging	0.0002018
						Exon63	c.13045_13046insG	p.(Ile4349Serfs*40)	null (frameshift)	Disease causing	/	/	7.97e-06
R20	RP	5	45	0.4/0.5	NA	Exon20	c.4267A>G	p.(Lys1423Glu)	missense	Polymorphism	Benign	Tolerated	1.07e-05
						Exon43	c.8576G>A	p.(Arg2859His)	missense	Disease causing	Probably_damaging	Tolerated	6.72e-05
R21	RP	NA	42	NA	NA	Exon62	c.12284del	p.(Gly4095Valfs*2)	null (frameshift)	Disease causing	/	/	0
						Exon62	c.12284del	p.(Gly4095Valfs*2)	null (frameshift)	Disease causing	/	/	0
R22	RP	30	45	0.3/0.2	NBP	Exon13	c.2802T>G	p.(Cys934Trp)	missense	Disease causing	Probably_damaging	Damaging	0.0002018
						Exon63	c.12415G>C	p.(Gly4139Arg)	missense	Disease causing	Probably_damaging	Damaging	0
R23	RP	5	36	1.0 ou	NBP	Exon13	c.2802T>G	p.(Cys934Trp)	missense	Disease causing	Probably_damaging	Damaging	0.0002018
						Exon70	c.15178T>C	p.(Ser5060Pro)	missense	Disease causing	Possibly_damaging	Tolerated	4.24e-05
R24	RP	NA	NA	NA	NA	Exon13	c.2802T>G	p.(Cys934Trp)	missense	Disease causing	Probably_damaging	Damaging	0.0002018
						IVS48	c.9570+1G>A	p.(?)	splice	Disease causing	/	/	3.994e-05
R25	RP	14	44	0.15/0.1	NBP	Exon2	c.99_100insT	p.(Arg34Serfs*41)	null (frameshift)	Disease causing	/	/	7.1e-06
						Exon63	c.13339A>G	p.(Met4447Val)	missense	Disease causing	Benign	Damaging	0.000117
R26	RP	20	41	0.8 ou	NA	Exon13	c.2802T>G	p.(Cys934Trp)	missense	Disease causing	Probably_damaging	Damaging	0.0002018
						Exon48	c.9469C>T	p.(Gln3157*)	null (nonsense)	Disease causing	/	/	1.6e-05
R27	RP	16	26	1.0 ou	SBP	Exon50	c.9801C>G	p.(Cys3267Trp)	missense	Disease causing	Probably_damaging	Damaging	0
						IVS42	c.8559-2A>G	p.(Tyr2854_Arg2894del)	splice	Disease causing	/	/	7.97e-06
R28	RP	3	18	0.8 ou	NA	Exon42	c.8254G>A	p.(Gly2752Arg)	missense	Disease causing	Probably_damaging	Damaging	2.43e-05
						Exon42	c.8254G>A	p.(Gly2752Arg)	missense	Disease causing	Probably_damaging	Damaging	2.43e-05
R29	RP	5	49	0.3/0.7	EBP	Exon37	c.7068T>G	p.(Asn2356Lys)	missense	Disease causing	Possibly_damaging	Damaging	0.000753
						Exon54	c.10634G>A	p.(Arg3545Gln)	missense	Polymorphism	Benign	Tolerated	4.38e-05
R30	RP	29	60	0.4/0.5	NBP	Exon13	c.2802T>G	p.(Cys934Trp)	missense	Disease causing	Probably_damaging	Damaging	0.0002018
						IVS42	c.8559-2A>G	p.(Tyr2854_Arg2894del)	splice	Disease causing	/	/	7.97e-06
R31	RP	42	64	HM ou	EBP	Exon13	c.2802T>G	p.(Cys934Trp)	missense	Disease causing	Probably_damaging	Damaging	0.0002018
						Exon27	c.5528C>T	p.(Pro1843Leu)	missense	Disease causing	Probably_damaging	Damaging	3.99e-06
R32	RP	40	57	0.02/0.1	NBP	Exon13	c.2802T>G	p.(Cys934Trp)	missense	Disease causing	Probably_damaging	Damaging	0.0002018
						Exon29	c.5836C>T	p.(Arg1946*)	null (nonsense)	Disease causing	/	/	1.2e-05
R33	RP	6	23	0.8/0.6	NBP	IVS48	c.9570+1G>A	p.(?)	splice	Disease causing	/	/	3.994e-05
						IVS48	c.9570+1G>A	p.(?)	splice	Disease causing	/	/	3.994e-05
R34	RP	45	48	0.5 ou	EBP	Exon55	c.10859T>C	p.(Ile3620Thr)	missense	Disease causing	Probably_damaging	Damaging	1.19e-05
						IVS42	c.8559-2A>G	p.(Tyr2854_Arg2894del)	splice	Disease causing	/	/	7.97e-06
U1	USH	10	28	0.6 ou	NBP	Exon21	c.4576G>A	p.(Gly1526Arg)	missense	Disease causing	Probably_damaging	Damaging	2.13e-05
						Exon28	c.5581G>A	p.(Gly1861Ser)	missense	Disease causing	Probably_damaging	Damaging	1.2e-05
U2	USH	5	41	0.1 ou	NA	Exon13	c.2209C>T	p.(Arg737*)	null (nonsense)	Disease causing	/	/	8.01e-06
						Exon43	c.8603del	p.(Asn2868Ilefs*6)	null (frameshift)	Disease causing	/	/	0
U3	USH	6	26	0.2/0.5	SBP	Exon28	c.5581G>A	p.(Gly1861Ser)	missense	Disease causing	Probably_damaging	Damaging	1.2e-05
						Exon71	c.15427C>T	p.(Arg5143Cys)	missense	Polymorphism	Benign	Damaging	0.000792
U4	USH	3	40	HM/10	NBP	Exon48	c.9469C>T	p.(Gln3157*)	null (nonsense)	Disease causing	/	/	1.6e-05
						Exon48	c.9469C>T	p.(Gln3157*)	null (nonsense)	Disease causing	/	/	1.6e-05
U5	USH	30	45	0.3/0.3	SBP	IVS42	c.8559-2A>G	p.(Tyr2854_Arg2894del)	splice	Disease causing	/	/	7.97e-06
						IVS42	c.8559-2A>G	p.(Tyr2854_Arg2894del)	splice	Disease causing	/	/	7.97e-06
U6	USH	22	30	0.7/0.8	NBP	Exon5	c.802G>A	p.(Gly268Arg)	missense	Disease causing	Probably_damaging	Damaging	2.13e-05
						Exon50	c.9801C>G	p.(Cys3267Trp)	missense	Disease causing	Probably_damaging	Damaging	0
U7	USH	16	31	0.3/0.2	NBP	Exon13	c.2599C>T	p.(Gln867*)	null (nonsense)	Disease causing	/	/	0
						Exon3	c.538T>C	p.(Ser180Pro)	missense	Disease causing	Probably_damaging	Damaging	7.97e-06
U8	USH	10	52	CF/0.6	NA	Exon45	c.8917_8918delCT	p.(Leu2973Lysfs*79)	null (frameshift)	Disease causing	/	/	0
						IVS42	c.8559-2A>G	p.(Tyr2854_Arg2894del)	splice	Disease causing	/	/	7.97e-06
U9	USH	17	52	0.5/0.5	NBP	Exon57	c.11156G>A	p.(Arg3719His)	missense	Disease causing	probably_damaging	Damaging	6.01e-05
						IVS48	c.9570+1G>A	p.(?)	splice	Disease causing	/	/	3.994e-05
U10	USH	20	30	0.5/0.4	NBP	Exon21	c.4576G>A	p.(Gly1526Arg)	missense	Disease causing	Probably_damaging	Damaging	2.13e-05
						Exon48	c.9469C>T	p.(Gln3157*)	null (nonsense)	Disease causing	/	/	1.6e-05
U11	USH	19	36	0.8/0.9	NA	Exon22	c.4645C>T	p.(Arg1549*)	null (nonsense)	Disease causing	/	/	1.59e-05
						IVS22	c.4758+3A>G	p.(Gln1586_Gly1587ins5*)	intron variant	Disease causing	/	/	0
U12	USH	20	45	HM/30 ou	EBP	Exon17	c.3387dupT	p.(Val1130Cysfs*72)	null (frameshift)	Disease causing	/	/	0
						Exon21	c.4576G>A	p.(Gly1526Arg)	missense	Disease causing	Probably_damaging	Damaging	2.13e-05
U13	USH	5	39	LP ou	NA	Exon28	c.5581G>A	p.(Gly1861Ser)	missense	Disease causing	Probably_damaging	Damaging	1.2e-05
						Exon63	c.13045_13046insG	p.(Ile4349Serfs*40)	null (frameshift)	Disease causing	/	/	7.97e-06
U14	USH	20	49	LP ou	EBP	Exon48	c.9469C>T	p.(Gln3157*)	null (nonsense)	Disease causing	/	/	1.6e-05
						Exon48	c.9469C>T	p.(Gln3157*)	null (nonsense)	Disease causing	/	/	1.6e-05
U15	USH	8	51	LP ou	EBP	Exon28	c.5581G>A	p.(Gly1861Ser)	missense	Disease causing	Probably_damaging	Damaging	1.2e-05
						Exon28	c.5581G>A	p.(Gly1861Ser)	missense	Disease causing	Probably_damaging	Damaging	1.2e-05
U16	USH	5	29	0.5/0.3	NBP	Exon3	c.538T>C	p.(Ser180Pro)	missense	Disease causing	Probably_damaging	Damaging	7.97e-06
						Exon3	c.538T>C	p.(Ser180Pro)	missense	Disease causing	Probably_damaging	Damaging	7.97e-06
U17	USH	7	45	0.15 ou	NBP	Exon21	c.4576G>A	p.(Gly1526Arg)	missense	Disease causing	Probably_damaging	Damaging	2.13e-05
						Exon21	c.4576G>A	p.(Gly1526Arg)	missense	Disease causing	Probably_damaging	Damaging	2.13e-05
Novel mutations are indicated in bold.
USH:Usher syndrome. RP:Retina Pigmentosa. BCVA: Best Corrected Visual Acuity. LP: Light Perception. BP:bone-spicule pigmentation. NBP:no bone-spicule pigmentation. SBP:scattered bone spicule. EBP:extensive bone-spicule.
