# Supplementary material for: Global spectrum of USH2A mutation in inherited retinal dystrophies: Prompt message for development of base editing therapy
Source: Front Aging Neurosci. 2022 Aug 10;14:948279. doi: 10.3389/fnagi.2022.948279 (PMC9399374; doi:10.3389/fnagi.2022.948279)
Supplement: Supplementary file 3 [file Table_3.XLSX]

## Sheet: Sheet1
Table S3. Characteristics of three groups
Variables	Null+null	missense+missense	missense+null	Overall
	(N=10)	(N=21)	(N=20)	(N=51)
Diagnosis
RP	4 (40.0%)	15 (71.4%)	15 (75.0%)	34 (66.7%)
USH	6 (60.0%)	6 (28.6%)	5 (25.0%)	17 (33.3%)
Age.at.onset
Mean±SD	13.2±8.76	14.7±13.0	21.8±13.0	17.2±12.7
Median(Q1,Q3)	10(6,19)	8(5,22)	20(16,27)	16(6,22)
Missing	1 (10.0%)	0 (0%)	1 (5.0%)	2 (3.9%)
