# Supplementary material for: Global spectrum of USH2A mutation in inherited retinal dystrophies: Prompt message for development of base editing therapy
Source: Front Aging Neurosci. 2022 Aug 10;14:948279. doi: 10.3389/fnagi.2022.948279 (PMC9399374; doi:10.3389/fnagi.2022.948279)
Supplement: Supplementary file 4 [file Table_4.XLSX]

## Sheet: Sheet1
Table S4. Comparison of diagnosis among three categories
Comparison		β	SE	t	P	P adjusted
missense+missense	missense+null	0.036	0.101	0.35	0.726	1
missense+missense	null+null	-0.314	0.125	-2.52	0.013	0.04
missense+null	null+null	-0.35	0.126	-2.78	0.007	0.019
