# Supplementary material for: Global spectrum of USH2A mutation in inherited retinal dystrophies: Prompt message for development of base editing therapy
Source: Front Aging Neurosci. 2022 Aug 10;14:948279. doi: 10.3389/fnagi.2022.948279 (PMC9399374; doi:10.3389/fnagi.2022.948279)
Supplement: Supplementary file 5 [file Table_5.XLSX]

## Sheet: Sheet1
Table S5. Comparison of age at onset among three categories
Comparison		β	SE	t	P	P adjusted
missense+missense	missense+null	-7.175	2.718	-2.64	0.01	0.029
missense+missense	Null+null	1.444	3.42	0.42	0.674	1
missense+null	Null+null	8.62	3.473	2.48	0.015	0.045
